# Supplementary material for: Stingless Bee Honey: Evaluating Its Antibacterial Activity and Bacterial Diversity
Source: Insects. 2020 Aug 4;11(8):500. doi: 10.3390/insects11080500 (PMC7469184; doi:10.3390/insects11080500)
Supplement: Supplementary file 1 [file insects-11-00500-s001.zip]

Archive with 5 entries (3 files):
- insects-821259-supplementary/
- insects-821259-supplementary/supp/
- insects-821259-supplementary/supp/Figure S1 (1).pdf
- insects-821259-supplementary/supp/Table S1 (1).xlsx
- insects-821259-supplementary/supp/Table S2 (1).xlsx
