# Supplementary material for: Stingless Bee Honey: Evaluating Its Antibacterial Activity and Bacterial Diversity
Source: Insects. 2020 Aug 4;11(8):500. doi: 10.3390/insects11080500 (PMC7469184; doi:10.3390/insects11080500)
Supplement: Supplementary file 1 [file insects-11-00500-s001.zip › insects-821259-supplementary/supp/Table S1 (1).xlsx]

## Sheet: Sheet1
	Percentage Abundance of Top Seven OTU Bacteria (OTU %)
Taxon	A1	A2	B1	B2	C1	C2	D	E
Lactobacillus malefermentans	0.725	0.6765	0.3213	0.8689	0.7252	0.0649	0.8835	0.7602
Lactobacillus malefermentans	0.0355	0.0398	0.3457	0.0263	0.0386	0.3084	0.0314	0.0325
Lactobacillus johnsonii	0.0591	0.0952	0.0001	0.008	0.0105	0	0	0.0184
Lactobacillus wasatchensis	0.035	0.039	0.30091	0.0266	0.1059	0.5874	0.0292	0.0303
Lactobacillus amylovorus	0.0243	0.03	0	0.0092	0.0186	0	0	0.0086
Lactobacillus pentosiphilus	0.0234	0.0152	0.0126	0.0064	0.0091	0.0052	0.0298	0.0311
Lactobacillus salivarius	0.0126	0.0323	0.0001	0.0042	0.0019	0	0	0.0011
