# Supplementary material for: Stingless Bee Honey: Evaluating Its Antibacterial Activity and Bacterial Diversity
Source: Insects. 2020 Aug 4;11(8):500. doi: 10.3390/insects11080500 (PMC7469184; doi:10.3390/insects11080500)
Supplement: Supplementary file 1 [file insects-11-00500-s001.zip › insects-821259-supplementary/supp/Table S2 (1).xlsx]

## Sheet: Sheet1
	Percentage Abundance of Top Bacterial Genus (OTU %)
Taxon	A1	A2	B1	B2	C1	C2	D	E
Sphingomonas	0.000312	0.000312	0	0.00039	0	0.00312	0	0.000389
Bradyrhizobium	0.000233663	0.000233663	0	0.000545214	0	0.00132409	0	0.000155775
Turicibacter	0.000155775	7.78877e-05	0	0.00116832	0	0.000545214	0	0.000233663
Faecalibacterium	0.00210297	0.00109043	0	0.000623101	0.00202508	0.00101254	0	0.00109043
unidentified_Veillonellaceae	0.000623101	0	0	7.78877e-05	0.00116832	0	0	0.000778877
[Eubacterium]_rectale_group	0.00218086	0.0012462	0	0.00155775	0.0044396	0	0	0.00389438
Lactobacillus	0.928421	0.946102	0.996729	0.956617	0.9211	0.974297	0.98598	0.889399
Escherichia-Shigella	0.000233663	0.000311551	0	0.00109043	0.0012462	0	0	0.000233663
Staphylococcus	0.000467326	0.000155775	0	0.000389438	0.000155775	0.00288184	0	7.78877e-05
Mitsuokella	0.000467326	0	0	0.000155775	0.00311551	0	0	0.0104369
Oscillospira	0.000545214	0.000700989	0	0.000389438	0.00132409	0	0	0.000389438
Phascolarctobacterium	0.00147987	0.00155775	0	0.00116832	0.00327128	0	0	0.00272607
Bacillus	0.000389438	0.000233663	0	0	0.000155775	0.00147987	0	0.000155775
Asaia	0.00140198	0.000155775	0	0.000155775	0	0	0.000233663	0.000311551
Pseudomonas	0.00171353	7.78877e-05	0	0	0.00101254	0.000155775	7.78877e-05	0.0018693
Vibrio	0	0	0	0	0.000155775	0	0	0.00591946
Ruminococcaceae_UCG-005	7.78877e-05	0.000700989	0	0.000389438	0.00171353	0	0	0.000155775
Clostridium_sensu_stricto_1	0.00101254	0.0018693	0	0.000700989	0.00171353	0.000311551	0	0.000467326
Ruminococcaceae_UCG-014	0.000700989	0.000467326	0	0.000389438	0.00109043	0	0	0.00210297
Streptococcus	0.00101254	0.000778877	0	0.00155775	0.000467326	0.0012462	0	0.000155775
Alcaligenes	0.00163564	0.000856765	0.000233663	0.00202508	0.00132409	0.000233663	0.000467326	0.0155775
Serratia	0.00327128	0.00179142	0.00109043	0.00677623	0.000856765	0.000233663	0.00280396	0.013864
Blautia	0.00132409	0.000545214	0	0.000389438	0.00210297	0	0	0.000389438
Megasphaera	0.000389438	0.000155775	0	0.000623101	0.00397227	0	0	0.00638679
Pantoea	0.00599735	0.000545214	0	0.000467326	0.000233663	7.78877e-05	0.000700989	0.000545214
Achromobacter	0.000311551	0.000155775	0	0.000155775	7.78877e-05	0	0.000155775	0.00560791
[Eubacterium]_coprostanoligenes_group	0.000700989	0.00147987	0	0.00179142	0.00218086	0.000545214	0	0.0031934
Ruminococcaceae_NK4A214_group	0.000311551	0.000311551	0	0.000389438	0.00171353	0	0	0.000155775
Bombella	7.78877e-05	0.0105927	0	7.78877e-05	7.78877e-05	0	0.00202508	0.000623101
Anaerovibrio	0	0.00163564	0	0.00109043	0.00303762	0	0	0.000545214
Ruminococcus_1	0.000545214	0.000934652	0	0.000155775	0.00116832	0	0	7.78877e-05
Rosenbergiella	0.0257029	0.00459537	0	0.00140198	0.000389438	0	0.00334917	0.00358283
Romboutsia	0.00116832	0.00233663	0	0.000934652	0.00163564	0.000155775	0	0.00225874
Dialister	0	0	0	0.000155775	0.000545214	0	0	0.0012462
Acidaminococcus	0.000311551	0	0	0.00194719	0.000545214	0	0	0.00233663
